# Supplementary material for: The First Year Matters: Lifestyle Behaviors and Five-Year Cardiometabolic Risk Factor Accumulation After Traumatic Brain Injury
Source: Med Sci (Basel). 2026 May 20;14(2):265. doi: 10.3390/medsci14020265 (PMC13214714; doi:10.3390/medsci14020265)
Supplement: Supplementary file 1 [file medsci-14-00265-s001.zip]

Archive with 16 entries (16 files):
- Supplementary Material 1.docx
- __MACOSX/._Supplementary Material 1.docx
- Supplementary Material 2.docx
- __MACOSX/._Supplementary Material 2.docx
- Supplementary Material 3.docx
- __MACOSX/._Supplementary Material 3.docx
- Supplementary Material 4.docx
- __MACOSX/._Supplementary Material 4.docx
- Supplementary Material 5.docx
- __MACOSX/._Supplementary Material 5.docx
- Supplementary Material 6.docx
- __MACOSX/._Supplementary Material 6.docx
- Supplementary Material 7.docx
- __MACOSX/._Supplementary Material 7.docx
- Supplementary Material 8.docx
- __MACOSX/._Supplementary Material 8.docx
